# Supplementary material for: Marine Migrastatics: A Comprehensive 2022 Update
Source: Mar Drugs. 2022 Apr 19;20(5):273. doi: 10.3390/md20050273 (PMC9145002; doi:10.3390/md20050273)
Supplement: Supplementary file 1 [file marinedrugs-20-00273-s001.zip]

Archive with 1 entries (1 files):
- marinedrugs-1672861-supplementary.pdf
